# Supplementary material for: Facing the Challenges of Developing Fair Risk Scoring Models
Source: Front Artif Intell. 2021 Oct 14;4:681915. doi: 10.3389/frai.2021.681915 (PMC8552888; doi:10.3389/frai.2021.681915)
Supplement: Supplementary file 2 [file DataSheet1.ZIP]

Archive with 5 entries (4 files):
- reproducible_code/
- reproducible_code/reproducible_code.R
- reproducible_code/results.Robj
- reproducible_code/sgcd.Robj
- reproducible_code/sgcd_ordered.Robj
