# Supplementary material for: Facing the Challenges of Developing Fair Risk Scoring Models
Source: Front Artif Intell. 2021 Oct 14;4:681915. doi: 10.3389/frai.2021.681915 (PMC8552888; doi:10.3389/frai.2021.681915)
Supplement: Supplementary file 2 [file DataSheet1.ZIP › reproducible_code/reproducible_code.R]

setwd("your/working/directory")

# > sessionInfo()
# R version 4.0.3 (2020-10-10)
# Platform: x86_64-w64-mingw32/x64 (64-bit)
# Running under: Windows 10 x64 (build 19041)
# 
# Matrix products: default
# 
# locale:
#     [1] LC_COLLATE=German_Germany.1252  LC_CTYPE=German_Germany.1252    LC_MONETARY=German_Germany.1252 LC_NUMERIC=C                   
# [5] LC_TIME=German_Germany.1252    
# 
# attached base packages:
#     [1] stats     graphics  grDevices utils     datasets  methods   base     
# 
# other attached packages:
#     [1] ggplot2_3.3.2   pROC_1.16.2     scorecard_0.3.1
# 
# loaded via a namespace (and not attached):
#     [1] zip_2.1.1         Rcpp_1.0.5        plyr_1.8.6        pillar_1.4.7      compiler_4.0.3    iterators_1.0.13  tools_4.0.3      
# [8] digest_0.6.27     evaluate_0.14     lifecycle_0.2.0   tibble_3.0.4      gtable_0.3.0      pkgconfig_2.0.3   rlang_0.4.9      
# [15] openxlsx_4.2.3    foreach_1.5.1     rstudioapi_0.13   parallel_4.0.3    yaml_2.2.1        xfun_0.19         gridExtra_2.3    
# [22] withr_2.3.0       dplyr_1.0.2       knitr_1.30        generics_0.1.0    vctrs_0.3.5       grid_4.0.3        tidyselect_1.1.0 
# [29] glue_1.4.2        data.table_1.13.2 R6_2.5.0          rmarkdown_2.5     purrr_0.3.4       magrittr_2.0.1    lsr_0.5          
# [36] scales_1.1.1      codetools_0.2-16  ellipsis_0.3.1    htmltools_0.5.1.1 xtable_1.8-4      colorspace_2.0-0  stringi_1.5.3    
# [43] doParallel_1.0.16 munsell_0.5.0     crayon_1.3.4     


# load("R/sgcd.Robj")
# for(j in c(8,11,16)) sgcd[,j] <- as.factor(as.character(sgcd[,j]))
# sgcd$default <- factor(ifelse(sgcd$credit_risk == "good", "no", "yes"))
# sgcd <- sgcd[,-21]
# 
# table(sgcd$personal_status_sex)
# 
# set.seed(1896)
# tids  <- sample(nrow(sgcd), 700)
# train <- sgcd[tids,]
# test  <- sgcd[-tids,]
# 
# # level order of factor variables in to ensure plausibility
# table(train$purpose, train$default)
# prop.table(table(train$purpose, train$default), 1)
# ord <- order(prop.table(table(train$purpose, train$default), 1)[,1])
# levels(train$purpose)[ord]
# train$purpose <- factor(train$purpose, levels=levels(train$purpose)[ord])
# test$purpose <- factor(test$purpose, levels=levels(train$purpose))
# prop.table(table(train$purpose, train$default), 1)
# 
# train$installment_rate <- factor(train$installment_rate, levels=levels(train$installment_rate)[c(1,3,4,2)])
# test$installment_rate <- factor(test$installment_rate, levels=levels(test$installment_rate)[c(1,3,4,2)])
# 
# train$present_residence <- factor(train$present_residence, levels=levels(train$present_residence)[c(1,3,4,2)])
# test$present_residence <- factor(test$present_residence, levels=levels(test$present_residence)[c(1,3,4,2)])
# 
# train$number_credits <- factor(train$number_credits, levels=levels(train$number_credits)[c(2:4,1)])
# test$number_credits <- factor(test$number_credits, levels=levels(test$number_credits)[c(2:4,1)])
# 
# # save(train,test, file = "R/sgcd_ordered.Robj")


### 1) load data
load(file = "R/sgcd_ordered.Robj")

### 2) create binning (used for all scorecards)
library(scorecard)

bins0 <- woebin(train, y = "default", method = "chimerge", bin_num_limit = 6, positive = "yes")

# (ex-post) manual intervention of manual binning to ensure plausible bins
manual_bins <- list()
manual_bins$foreign_worker <-  c("no","yes")
manual_bins$duration       <-  c(8,18,44)
manual_bins$age            <-  c(26,40)
manual_bins$amount         <-  c(1800)
manual_bins$employment_duration       <-  c("unemployed", "< 1 yr","1 <= ... < 4 yrs", "4 <= ... < 7 yrs%,%>= 7 yrs") 

bins <- woebin(train, y = "default", method = "chimerge", bin_num_limit = 6, positive = "yes", breaks_list = manual_bins)

# bintable <- NULL
# for(i in 1:length(bins)) bintable <- dplyr::bind_rows(bintable, bins[[i]][,c(1,2,4:8)])
# bintable

require(gridExtra)
plot1 <- woebin_plot(bins0, x = "duration")
plot2 <- woebin_plot(bins, x = "duration")
grid.arrange(plot1[[1]], plot2[[1]], ncol=2)


### 3) model 0: traditional scorecard

# remove variable property (inplausible)
j <- which(names(train) == "property")
train <- train[,-j]
test  <- test[,-j]

# remove variable personal_status_sex (will be replaced by protected attributed gender)
j <- which(names(train) == "personal_status_sex")
train <- train[,-j]
test  <- test[,-j]

# ...requires manual bins from step 2)
bins <- woebin(train, y = "default", method = "chimerge", bin_num_limit = 6, positive = "yes", breaks_list = manual_bins)

# assign woes
train_woes <- woebin_ply(train, bins, to = "woe")
test_woes <- woebin_ply(test, bins, to = "woe")

# variable selection
lrmodel <- glm(default ~ ., data = train_woes, family = binomial)
null_model <- glm(default ~ 1, data = train_woes, family = binomial)
bicglm <- step(null_model, scope = formula(lrmodel),  direction = "forward", k = log(nrow(train_woes))) # BIC
summary(bicglm)

sc0 <- scorecard(bins = bins, model = bicglm, points0 = 500, odds0 = 1/19, pdo = 20)
sctable <- NULL
for(i in 2:length(sc0)) sctable <- dplyr::bind_rows(sctable, sc0[[i]][,c(1,2,4:8,13)])
sctable <- dplyr::bind_rows(sc0[[1]], sctable)
sctable[,c(1:2,4,8,5:7)]


### 4) simulation

# evaluate performance of  baseline scorecard
library(pROC)

train_score <- scorecard_ply(train, sc0)$score
test_score <- scorecard_ply(test, sc0)$score
# curve <- roc(train$default, train_score, levels = c("no","yes"), direction = ">")
# # levels = c("controls", "cases"), direction = controls > cases 
# 2 * (ci(auc(curve), method = "bootstrap") - 0.5)
gini_base_train <- 2 * (auc(roc(train$default, train_score, levels = c("no","yes"), direction = ">")) - 0.5)
gini_base_test <- 2 * (auc(roc(test$default, test_score, levels = c("no","yes"), direction = ">")) - 0.5)
cat("gini base train:", gini_base_train, "gini base test:", gini_base_test,"\n")

# confidence interval for base score
curve <- roc(test$default, test_score, levels = c("no","yes"), direction = ">")
set.seed(42)
ci <- 2 * (ci(auc(curve), method = "bootstrap", conf.level = 0.95) - 0.5)
# 5%      50%      95% 
# 0.453445 0.555075 0.650910 

cors            <- NULL
crvs            <- NULL
uness03_base    <- NULL
uness05_base    <- NULL
uness03_fair    <- NULL
uness05_fair    <- NULL
gini_fair_train <- NULL
gini_fair_test  <- NULL
glms            <- NULL

# based PDs on test data
test_score
odds <- 1/19 * 0.5^ ((test_score - 500)/20)
base_pds_test = odds / ( 1 + odds)

unfairness <- function(yhat = pds > 0.3, protected = test$gender){
    tab <- prop.table(table(yhat, protected), 2)
    sum((tab[,1] - tab[,2]) * log(tab[,1]/tab[,2]))
}

for(swapprob in (0:10)/20){

    # simulate protected variable gender
    set.seed(42)

    train_woes_fair <- train_woes
    test_woes_fair  <- test_woes

    train_woes_fair$gender <- ifelse(train$status %in% c("no checking account","... < 0 DM"),1,0)
    train_woes_fair$gender <- ifelse(runif(nrow(train)) > swapprob, train_woes_fair$gender, 1-train_woes_fair$gender)
    train_woes_fair$gender <- factor(ifelse(train_woes_fair$gender == 1, "male", "female"))

    test_woes_fair$gender <- ifelse(test$status %in% c("no checking account","... < 0 DM"),1,0)
    test_woes_fair$gender <- ifelse(runif(nrow(test)) > swapprob, test_woes_fair$gender, 1-test_woes_fair$gender)
    test_woes_fair$gender <- factor(ifelse(test_woes_fair$gender == 1, "male", "female"))

    # apply fairness correction to variable status
    lmj      <- lm(status_woe ~ gender, train_woes_fair)
    train_woes_fair$status_woe <- train_woes_fair$status_woe - lmj$fitted
    test_woes_fair$status_woe  <- test_woes_fair$status_woe - predict(lmj, test_woes_fair)

    keep <- names(train_woes_fair) %in% c(paste(names(sc0)[-1],"woe", sep = "_"), "default")
    gender_train <- train_woes_fair$gender
    gender_test  <- test_woes_fair$gender
    train_woes_fair <- as.data.frame(train_woes_fair)[,keep]
    test_woes_fair  <- as.data.frame(test_woes_fair)[,keep]
    lrmodel3 <- glm(default ~ ., data = train_woes_fair, family = binomial)
    
    # assign scores to train and test data
    pds    <- predict.glm(lrmodel3, train_woes_fair, type = "response")
    odds   <- pds/(1-pds)
    train_scores <- round(500 -  20 * log(odds*19)/log(2))

    pds    <- predict.glm(lrmodel3, test_woes_fair, type = "response")
    odds   <- pds/(1-pds)
    test_scores <- round(500 -  20 * log(odds*19)/log(2))

    #cors            <- c(cors, cor(train_woes$status_woe, train_woes$gender_woe))
    crvs            <- c(crvs, lsr::cramersV( table(train_woes$status_woe, gender_train)))
    glms            <- c(glms, lrmodel3)

    uness03_base    <- c(uness03_base, unfairness(yhat = base_pds_test > 0.3, protected = gender_test))
    uness05_base    <- c(uness05_base,unfairness(yhat = base_pds_test > 0.5, protected = gender_test))
    uness03_fair    <- c(uness03_fair,unfairness(yhat = pds > 0.3, protected = gender_test))
    uness05_fair    <- c(uness05_fair,unfairness(yhat = pds > 0.5, protected = gender_test))
    gini_fair_train <- c(gini_fair_train, 2 * (auc(roc(train$default, train_scores, levels = c("no","yes"), direction = ">")) - 0.5))
    gini_fair_test  <- c(gini_fair_test, 2 * (auc(roc(test$default, test_scores, levels = c("no","yes"), direction = ">")) - 0.5))

}


results <- data.frame((0:10)/20, crvs, uness03_base, uness03_fair, uness05_base, uness05_fair, gini_base_test, gini_fair_test)
results
# save(results, file = "R/results.Robj")

load(file = "R/results.Robj")
res <- data.frame(CramerV = rep(results$crvs,2),
                  gini = c(results$gini_base_test, results$gini_fair_test), 
                  unfairness03 = c(results$uness03_base, results$uness03_fair),
                  unfairness05 = c(results$uness05_base, results$uness05_fair),
                  model = rep(c("traditional","fair"), each = nrow(results))
)

library(ggplot2)
ggplot(data=res, aes(x = CramerV, y = gini, group = model)) +
    geom_line(aes(color = model), ,size=1) + geom_point() +
    scale_y_continuous(name = "Gini on test data", 
                       sec.axis = sec_axis(~ . * 12 / 0.60 - 9, name = "group unfairness"), 
                       limits = c(0.45, 0.60)) +
    geom_line(aes(y = unfairness03 / 3 * 0.15 + 0.45, color = model), linetype="twodash") +
    #scale_color_manual(values=c("#009966", "#000000")) +
    #scale_color_manual(values=wesanderson::wes_palette("Chevalier1", n = 2)) +
    scale_color_manual(values=c("#009966", "#3333FF")) +
    geom_line(aes(y = 0.25 / 3 * 0.15 + 0.45), color = "#FF0000", linetype="dotted", size=1) +
    theme(text = element_text(size = 14))

    #p <- p + theme(axis.text = element_text(size = 15)) # changes axis labels
    #p <- p + theme(axis.title = element_text(size = 25)) # change axis titles


### 5) Partial dependence profiles of traditional vs. fair model
swapprob <- 0.25 # ...corresponds to Cramer's V of approx. 0.5

set.seed(42)

train_woes_fair <- train_woes
test_woes_fair  <- test_woes

train_woes_fair$gender <- ifelse(train$status %in% c("no checking account","... < 0 DM"),1,0)
train_woes_fair$gender <- ifelse(runif(nrow(train)) > swapprob, train_woes_fair$gender, 1-train_woes_fair$gender)
train_woes_fair$gender <- factor(ifelse(train_woes_fair$gender == 1, "male", "female"))

# apply fairness correction to variable status
lmj      <- lm(status_woe ~ gender, train_woes_fair)
train_woes_fair$status_woe <- train_woes_fair$status_woe - lmj$fitted

keep <- names(train_woes_fair) %in% c(paste(names(sc0)[-1],"woe", sep = "_"), "default")
gender_train <- train_woes_fair$gender
train_woes_fair <- as.data.frame(train_woes_fair)[,keep]
lrmodel3 <- glm(default ~ ., data = train_woes_fair, family = binomial)

pds    <- predict.glm(lrmodel3, train_woes_fair, type = "response")
odds   <- pds/(1-pds)
train_score_fair <- round(500 -  20 * log(odds*19)/log(2))   

library(ggpubr)
df <- data.frame(score = train_score, gender = gender_train)
p1 <- ggline(df, x = "gender", y = "score", title = "Traditional",
       combine = TRUE, ylab = "Score", 
       add = c("mean", "violin", "jitter"),      # "mean_sd"               
       color = "black", # ...line
       ylim = c(350,550), 
       add.params = list(color = "gender"), palette = "jco"
)

df <- data.frame(score = train_score_fair, gender = gender_train)
p2 <- ggline(df, x = "gender", y = "score", title = "Fair",
       combine = TRUE, ylab = "Score", 
       add = c("mean", "violin", "jitter"),               
       color = "black", # ...line
       ylim = c(350,550), 
       add.params = list(color = "gender"), palette = "jco"
) 
p1 <- ggpar(p1, legend = "none")
p2 <- ggpar(p2, legend = "none")

gridExtra::grid.arrange(p1, p2, ncol = 2)


round(mean(train_score[gender_train == "female"]), 2)
round(mean(train_score[gender_train == "male"]), 2)

round(mean(train_score_fair[gender_train == "female"]), 2)
round(mean(train_score_fair[gender_train == "male"]), 2)
